# Supplementary material for: Antarctic fungi with antibiotic potential isolated from Fort William Point, Antarctica
Source: Sci Rep. 2022 Dec 12;12:21477. doi: 10.1038/s41598-022-25911-x (PMC9744802; doi:10.1038/s41598-022-25911-x)
Supplement: Supplementary file 4 — Supplementary Information 4. [file 41598_2022_25911_MOESM4_ESM.doc]

>Cryptococcus_gastricus_Russia_KY103486
------------------------------------------------------------gatgtc-aataaaattagggttagaaagcg--atttccaaagtccggttgaaaagc--------aatggccagcaccgaagcactgtcc-ttagcgaaatacttattacgccaagtcaaaccaattgcaatgcaaaagt-ccaagacaatagatccactgatccttttaaggtgagtcagacaattgcttgtccgacaaacacccaagtccaatcc------------aaaccgccaggcgtaaacacccaacagaatggttga-agatttcatgacactcaaacaggcatactcttcggaataccaaagagtgcaaggtgcgttcaaagattcgatgattcactgaattctgcaattcacattacttatcgcatttcgctgcgttcttcatcgatgcgagagccaagagatccgttgttaaaagtttt------attatgttataataatgattacattggttacatt-gttgtttgataagatcgtcaagacaccgggagtcccgaaagac-----------tca--agggtccgactgtgc------acaggtgtttatggatatgaagggtgagaggcagagc------------ctactcagaa----ttcattaatgatccttccgcaggtt--cacctacggaaaccttg--------------------
>Cryptococcus_gastricus_Italy_KU745319_2014
--------------------------------gcgggtagtcctacctgatttgaggccagatgtcaaataaaattagggttagaaagcg--atttccaaagtccggttgaaaagc--------aatggccagcaccgaagcactgtcc-ttagcgaaatacttattacgccaagtcaaaccaattgcaatgcaaaagt-ccaagacaatagatccactgatccttttaaggtgagtcagacaattgcttgtccgacaaacacccaagtccaatcc------------aaaccgccaggcgtaaacacccaacagaatggttga-agatttcatgacactcaaacaggcatactcttcggaataccaaagagtgcaaggtgcgttcaaagattcgatgattcactgaattctgcaattcacattacttatcgcatttcgctgcgttcttcatcgatgcgagagccaagagatccgttgttaaaagtttt------attatgttataataatgattacattggttacatt-gttgtttgataagatcgtcaagac---------------------------------------------------------------------------------------------------------------------------------------------------------------------------------------
>Cryptococcus_gastricus_Iceland_KY103485
-----------------------------------------------tgatttgaggccagatgtc-aataaaattagggttagaaagcg--atttccaaagtccggttgaaaagc--------aatggccagcaccgaagcactgtcc-ttagcgaaatacttattacgccaagtcaaaccaattgcaatgcaaaagt-ccaagacaatagatccactgatccttttaaggtgagtcagacaattgcttgtccgacaaacacccaagtccaatcc------------aaaccgccaggcgtaaacacccaacagaatggttga-agatttcatgacactcaaacaggcatactcttcggaataccaaagagtgcaaggtgcgttcaaagattcgatgattcactgaattctgcaattcacattacttatcgcatttcgctgcgttcttcatcgatgcgagagccaagagatccgttgttaaaagtttt------attatgttataataatgattacattggttacatt-gttgtttgataagatcgtcaagacaccgggagtcccgaaagac-----------tca--agggtccgactgtgc------acaggtgtttatggatatgaagggtgagaggcagagc------------ctactcagaa----ttcattaatgatccttccgcaggtt--cacctacggaaaccttg--------------------
>Cryptococcus_gastricus_Chile_JQ857024
--------------ttgatatgcttaagttcagcgggtagtcctacctgatttgaggccagatgtcaaataaaattagggttagaaagcg--atttccaaagtccggttgaaaagc--------aatggccagcaccgaagcactgtcc-ttagcgaaatacttattacgccaagtcaaaccaattgcaatgcaaaagt-ccaagacaatagatccactgatccttttaaggtgagtcagacaattgcttgtccgacaaacacccaagtccaatcc------------aaaccgccaggcgtaaacacccaacagaatggttga-agatttcatgacactcaaacaggcatactcttcggaataccaaagagtgcaaggtgcgttcaaagattcgatgattcactgaattctgcaattcacattacttatcgcatttcgctgcgttcttcatcgatgcgagagccaagagatccgttgttaaaagtttt------attatgttataataatgattacattggttacatt-gttgtttgataagatcgtcaagacaccgggagtcccgaaagac-----------tca--agggtccgactgtgc------acaggtgtttatggatatgaagggtgagaggcagagc------------ctactcagaa----ttcattaatgatccttc-----------------------------------------------
>Cryptococcus_gastricus_Antarctica_King_George_Island_KT323949
------------------------------------------ctacctgatttgaggccagatgtcaaataaaattagggtttgaaagcg--atttccaaagtccggttgaaaagc--------aatggccagcaccgaagcactgtcc-ttagcgaaatacttattacgccaagtcaaaccaattgcaatgcaaaagt-ccaagacaatagatccactgatccttttaaggtgagtcagacaattgcttgtccgacaaacacccaagtccaatcc------------aaaccgccaggcgtaaacacccaacagaatggttga-agatttcatgacactcaaacaggcatactcttcggaataccaaagagtgcaaggtgcgttcaaagattcgatgattcactgaattctgcaattcacattacttatcgcatttcgctgcgttcttcatcgatgcgagagccaagagatccgttgttaaaagtttt------attatgttataataatgattacattggttacatt-gttgtttgataagatcgtcaagacaccaggagtcccgaaagac-----------tca--agggtccgactgtgc------acaggtgtttatggatatgaagggtgagaggcagagc------------ctactcaga---------------------------------------------------------------------
>Cryptococcus_fuscescens_Russia_KY105436
--------------------------------------gctatctactgatttgaggccagataat--aaaaagtcatgtccacgaggtggaacttgtattgggaagcggacaagcgtcctagaaacgaggccactccgaagaatgtcc-ttagcgaaatacttattacgccaagtcaaaccaagtctcaaagacagat-cca-------------gctaatacatttaaggtgagc----cgctcgtaaaagcggcaagcacccaattccaagcc------------aa---gactagagcacaaaacccaagtcaaggttga-tattttcatgacactcaaacaggcatgctcttcggaataccaaagagcgcaaggtgcgttcaaagattcgatgattcactgaattctgcaattcacattacttatcgcatttcgctgcgttcttcatcgatgcgagagccaagagatccgttgttgaaagtttt------attaggttataataa-gactacgtttgttacattaattgtttgttaaaaatgggcagacgatgacttggccaaagaccgc--------atca--tacgccttacagttc------acaggtgttaggatgtgatttaagcaagggccttgccgaagcgaagacaccaagcatgtttaattcactaatgatccttccgcaggtt--cacctacggaaaccttg--------------------
>Cryptococcus_fuscescens_Italy_KC455901_2010
--------------ttgatatgcttaagttcagcgggtagtcctacctgatttgaggccagataat--aaaaagtcatgtccacgaggtggaacttgtattgggaagcggacaagcgtcctagaaacgaggccactccgaagaatgtcc-ttagcgaaatacttattacgccaagtcaaaccaagtctcaaagacagat-cca-------------gctaatacatttaaggtgagc----cgctcgtaaaagcggcaagcacccaattccaagcc------------aa---gactagagcacaaaacccaagtcaaggttga-tattttcatgacactcaaacaggcatgctcttcggaataccaaagagcgcaaggtgcgttcaaagattcgatgattcactgaattctgcaattcacattacttatcgcatttcgctgcgttcttcatcgatgcgagagccaagagatccgttgttgaaagtttt------attaggttataataa-gactacgtttgttacattaattgtttgttaaaaatgggcagacgatgacttggccaaagaccgc--------atca--tacgccttacagttc------acaggtgttaggatgtgatttaagcaagggcct----------------------------------------------------------------------------------------------
>Antarctomyces_sp._MZ958926_2008
-----------------------ttaagttcagcgggtatccctacctgatccgaggtcaacctga--aaaaattgggggtta-------------------------------------------------------------------ctggct---------------agtaaccactcgggtctccaaagcgaga----aga----------attactacgcttgaagccga--------------atggcaccgccactgattttaaggcctg-cag------aaac-ctgcagtgcccaata-ccaagcagagcttgagggttgtaatgacgctcgaacaggcatgccccccggaataccagagggcgcaatgtgcgttcaaagattcgatgattcactgaattctgcaattcacattacttatcgcatttcgctgcgttcttcatcgatgccagaaccaagagatccgttgttgaaagttttaact--attatatagtactca-gacaatatta---acaaacagagttttggtatcttcgacagtcactgaccagccggag--------ccggtgggcc--gaagccgggactgccaaagcaacaaaggta--aataaacaatgggtgggaggtatacc------------ccgaagggcaacgtctctttaatgatcctt------------------------------------------------
>Antarctomyces_psychrotrophicus_Argentina_AJ133431
-----------ttattgatatgcttaagttcagacgggtatccta-ctgatccgaggtc-acctga--aaaaattgggggtta-------------------------------------------------------------------ctggct--------------cagtaaccactcgggtctccaaagcgaga----aga----------attactacgcttgaagccga--------------atggcaccgccactgattttaaggcctg-cag------aaac-ctgcagtgcccaatatccaagcagagcttgagggttgtaatgacgctcgaacaggcatgccccccggaataccagagggcgcaatgtgcgttcaaagattcgatgattcactgaattctgcaattcacattacttatcgcatttcgctgcgttcttcatcgatgccagaaccaagagatccgttgttgaaagttttaact--attatatagtactca-gacaatatta---acaaacagagttttggtatcttcgacagtcactgaccagccggag--------ccggtgggcc--gaagccgggactgccaaagcaacaaaggta--aataaacaatgggtgggaggtatacc------------ccgaagggcaacgtctc-ttaatgatccttccgcaggtctgcacctacgga---------------------------
>Antarctomyces_psychrotrophicus_Antarctica_MF692992_2007
----------------------------------------------------------------------aaattgggggtta-------------------------------------------------------------------ctggct---------------agtaaccactcgggtctccaaagcgaga----aga----------attactacgcttgaagccga--------------atggcaccgccactgattttaaggcctg-cag------aaac-ctgcagtgcccaata-ccaagcagagcttgagggttgtaatgacgctcgaacaggcatgccccccggaataccagagggcgcaatgtgcgttcaaagattcgatgattcactgaattctgcaattcacattacttatcgcatttcgctgcgttcttcatcgatgccagaaccaagagatccgttgttgaaagttttaact--attatatagtactca-gacaatatta---acaaacagagttttggtatcttcgacagtcactgaccagccggag--------ccggtgggcc--gaagccgggactgccaaagcaacaaaggta--aataaacaatgggtgggaggtatacc------------ccgaagggcaacgtctc-------------------------------------------------------------
>Antarctomyces_psychrotrophicus_Antarctica_KP731621_2010
----------------------------------------------------------------------------------------------------------------------------------------------------------------------------------actcgggtctccaaagcgaga----aga----------attactacgcttgaagccga--------------atggcaccgccactgattttaaggcctg-cag------aaac-ctgcagtgcccaata-ccaagcagagcttgagggttgtaatgacgctcgaacaggcatgccccccggaataccagagggcgcaatgtgcgttcaaagattcgatgattcactgaattctgcaattcacattacttatcgcatttcgctgcgttcttcatcgatgccagaaccaagagatccgttgttgaaagttttaact--attatatagtactca-gacaatatta---acaaacagagttttggtatcttcgacagtcactgaccagccggag--------ccggtgggcc--gaagccgggactgccaaagcaacaaaggta--aataaacaatgggtgggaggtatacc------------ccgaagggcaacgtctctttaatgatccttccgcaggt----------------------------------------
>Antarctomyces_psychrotrophicus_Antarctica_GU004189
-----------------------ttaagttcagcgggtatccctacctgatccgaggtcaacctga--aaaaattgggggtta-------------------------------------------------------------------ctggct---------------agtaaccactcgggtctccaaagcgaga----aga----------attactacgcttgaagccga--------------atggcaccgccactgattttaaggcctg-cag------aaac-ctgcagtgcccaata-ccaagcagagcttgagggttgtaatgacgctcgaacaggcatgccccccggaataccagagggcgcaatgtgcgttcaaagattcgatgattcactgaattctgcaattcacattacttatcgcatttcgctgcgttcttcatcgatgccagaaccaagagatccgttgttgaaagttttaact--attatatagtactca-gacaatatta---acaaacagagttttggtatcttcgacagtcactgaccagccggag--------ccggtgggcc--gaagccgggactgccaaagcaacaaaggta--aataaacaatgggtgggaggtatacc------------ccgaagggcaacgtctctttaatgatccttccgcaggtt--cacctacggaaa-------------------------
>Antarctomyces_pellizariae_Antarctica_NR_164245_2015
-------------attgatatgcttaagttcagcgggtatccctacctgatccgaggtcaacctga--aaaaattgggggtta-------------------------------------------------------------------ctggct---------------agtaaccactcgggtctccaaagcgaga----aga----------attactacgcttgaagccga--------------atggcaccgccactgattttaaggcctg-cag------aaac-ctgcagtgcccaata-ccaagcagagcttgagggttgtaatgacgctcgaacaggcatgccccccggaataccagagggcgcaatgtgcgttcaaagattcgatgattcactgaattctgcaattcacattacttatcgcatttcgctgcgttcttcatcgatgccagaaccaagagatccgttgttgaaagttttaact--attatatagtactca-gacaatatta---acaaacagagttttggtatcttcgacagtcactgaccagccggag--------ccggtgggcc--gaagccgggactgccaaagcaacaaaggta--aataaacaatgggtgggaggtatacc------------ccgaagggcaacgtctctttaatgatccttccgcaggtt--cacctacggaa--------------------------
>Antarctomyces_pellizariae_Antarctica_KX576510_2015
-------------attgatatgcttaagttcagcgggtatccctacctgatccgaggtcaacctga--aaaaattgggggtta-------------------------------------------------------------------ctggct---------------agtaaccactcgggtctccaaagcgaga----aga----------attactacgcttgaagccga--------------atggcaccgccactgattttaaggcctg-cag------aaac-ctgcagtgcccaata-ccaagcagagcttgagggttgtaatgacgctcgaacaggcatgccccccggaataccagagggcgcaatgtgcgttcaaagattcgatgattcactgaattctgcaattcacattacttatcgcatttcgctgcgttcttcatcgatgccagaaccaagagatccgttgttgaaagttttaact--attatatagtactca-gacaatatta---acaaacagagttttggtatcttcgacagtcactgaccagccggag--------ccggtgggcc--gaagccgggactgccaaagcaacaaaggta--aataaacaatgggtgggaggtatacc------------ccgaagggcaacgtctctttaatgatccttccgcaggtt--cacctacggaa--------------------------
>Antarctomyces_pellizariae_Antarctica_MG001396_2013
----------------------------------------------------------------------------------------------------------------------------------------------------------------------------------------------------------------------------------------------------------------------ctgattttaaggcctg-cag------aaac-ctgcagtgcccaata-ccaagcagagcttgagggttgtaatgacgctcgaacaggcatgccccccggaataccagagggcgcaatgtgcgttcaaagattcgatgattcactgaattctgcaattcacattacttatcgcatttcgctgcgttcttcatcgatgccagaaccaagagatccgttgttgaaagttttaact--attatatagtactca-gacaatatta---acaaacagagttttggtatcttcgacagtcactgaccagccggag--------ccggtgggcc--gaagccgggactgccaaagcaacaaaggta--aataaacaatgggtgggaggtatacc------------ccgaagggcaacgtctctttaatgatccttccgcaggtt--cacctacgg----------------------------
>Cryptococcus_gilvescens_Antarctica_East_Ongul_Island_LC203690
--------------ttgatatgcttaagttcagcgggtagtcctacctgatttgaggccagatgtcaaataaaattagggttagaaagcg--atttccaaagtccggttgaaaagc--------aatggccagcaccgaagcactgtcc-ttagcgaaatacttattacgccaagtcaaaccaattgcaatgcaaaagt-ccaagacaatagatccactgatccttttaaggtgagtcagacaatcacttgtccgacaaacacccaagtccaatcc------------aaaccgccaggcgtaaacacccaacagaatggttga-agatttcatgacactcaaacaggcatactcttcggaataccaaagagtgcaaggtgcgttcaaagattcgatgattcactgaattctgcaattcacattacttatcgcatttcgctgcgttcttcatcgatgcgagagccaagagatccgttgttaaaagtttt------attatgttataataatgattacattggttacatt-gttgtttgataagatcgtcaagacaccaggagtcccgaaagac-----------tca--agggtccgactgtgc------acaggtgtttatggatatgaagggtgagaggcagagc------------ctactcagaa----ttcattaatgatccttccgcaggtc---------------------------------------
>Cryptococcus_gilvescens_Antarctica_MZ958929_2008
-----------------------ttaagttcagcgggtagtcctacctgatttgaggccagatgtcaaataaaattagggttagaaagcg--atttccaaagtccggttgaaaagc--------aatggccagcaccgaagcactgtcc-ttagcgaaatacttattacgccaagtcaaaccaattgcaatgcaaaagt-ccaagacaatagatccactgatccttttaaggtgagtcagacaattacttgtccgacaaacacccaagtccaatcc------------aaaccgccaggcgtaaacacccaacagaatggttga-agatttcatgacactcaaacaggcatactcttcggaataccaaagagtgcaaggtgcgttcaaagattcgatgattcactgaattctgcaattcacattacttatcgcatttcgctgcgttcttcatcgatgcgagagccaagagatccgttgttaaaagtttt------attatgttataataatgattacattggttacatt-gttgtttgataagatcgtcaagacaccaggagtcccgaaagac-----------tca--agggtccgactgtgc------acaggtgtttatggatatgaagggtgagaggcagagc------------ctactcagaa----ttcattaatgatcctt------------------------------------------------
>Cryptococcus_gilvescens_Chile_JQ857030
--------------ttgatatgcttaagttcagcgggtagtcctacctgatttgaggccagatgtcaaataaaattagggttagaaagcg--atttccaaagtccggttgaaaagc--------aatggccagcaccgaagcactgtcc-ttagcgaaatacttattacgccaagtcaaaccaattgcaatgcaaaagt-ccaagacaatagatccactgatccttttaaggtgagtcagacaattacttgtccgacaaacacccaagtccaatcc------------aaaccgccaggcgtaaacacccaacagaatggttga-agatttcatgacactcaaacaggcatactcttcggaataccaaagagtgcaaggtgcgttcaaagattcgatgattcactgaattctgcaattcacattacttatcgcatttcgctgcgttcttcatcgatgcgagagccaagagatccgttgttaaaagtttt------attatgttataataatgattacattggttacatt-gttgtttgataagatcgtcaagacaccaggagtcccgaaagac-----------tca--agggtccgactgtgc------acaggtgtttatggatatgaagggtgagaggcagagc------------ctactcagaa----ttcattaatgatccttccg---------------------------------------------
>Cryptococcus_gilvescens_Greenland_Thule_glacier_KY782276
--------------ttgatatgcttaagttcagcgggtagtcctacctgatttgaggccagatgtcaaataaaattagggttagaaagcg--atttccaaagtccggttgaaaagc--------aatggccagcaccgaagcactgtcc-ttagcgaaatacttattacgccaagtcaaaccaattgcaatgcaaaagt-ccaagacaatagatccactgatccttttaaggtgagtcagacaattacttgtccgacaaacacccaagtccaatcc------------aaaccgccaggcgtaaacacccaacagaatggttga-agatttcatgacactcaaacaggcatactcttcggaataccaaagagtgcaaggtgcgttcaaagattcgatgattcactgaattctgcaattcacattacttatcgcatttcgctgcgttcttcatcgatgcgagagccaagagatccgttgttaaaagtttt------attatgttataataatgattacattggttacatt-gttgtttgataagatcgtcaagacaccaggagtcccgaaagac-----------tca--agggtccgactgtgc------acaggtgtttatggatatgaagggtgagaggcagagc------------ctactcagaa----ttcattaatgatcctcc-gcaggtc--ac-----------------------------------
>Cryptococcus_gilvescens_Norway_LC125310_2014
-----------------------ttaagttcagcgggtagtccta-ctgatttgaggccagatgtcaaataaaattagggttagaaagcg--atttccaaagtccggttgaaaagc--------aatggccagcaccgaagcactgtcctttagcgaaatacttattacgccaagtcaaaccaattgcaatgcaaaagt-ccaagacaatagatccactgatccttttaaggtgagtcagacaatcacttgtccgacaaacacccaagtccaatcc------------aaaccgccaggcgtaaacacccaacagaatggttga-agatttcatgacactcaaacaggcatactcttcggaataccaaagagtgcaaggtgcgttcaaagattcgatgattcactgaattctgcaattcacattacttatcgcatttcgctgcgttcttcatcgatgcgagagccaagagatccgttgttaaaagtttt------attatgttataataatgattacattggttacatt-gttgtttgataagatcgtcaagacaccaggagtcccgaaagac-----------tca--agggtccgactgtgc------acaggtgtttatggatatgaagggtgagaggcagagc------------ctactcagaa---tttcattaatgatccttccgcaggtt---------------------------------------
>Cryptococcus_gilvescens_Norway_LC125317_2014
-----------------------ttaagttcagcgggtagtcctacctga-ttgaggccagatgtcaaataaaattagggttagaaagcg--atttccaaagtccggttgaaaagc--------aatggccagcaccgaagcactgtcc-ttagcgaaatacttattacgccaagtcaaaccaattgcaatgcaaaagt-ccaagacaatagatccactgatccttttaaggtgagtcagacaatcacttgtccgacaaacacccaagtccaatcc------------aaaccgccaggcgtaaacacccaacagaatggttga-agatttcatgacactcaaacaggcatactcttcggaataccaaagagtgcaaggtgcgttcaaagattcgatgattcactgaattctgcaattcacattacttatcgcatttcgctgcgttcttcatcgatgcgagagccaagagatccgttgttaaaagtttt------attatgttataataatgattacattggttacatt-gttgtttgataagatcgtcaagacaccaggagtcccgaaagac-----------tca--agggtccgactgtgc------acaggtgtttatggatatgaagggtgagaggcagagc------------ctactcagaa----ttcattaatgatcct-------------------------------------------------
>Cryptococcus_phenolicus_Chile_MK397477
--------------ttgatatgcttaagttcagcgggtagtcctacctgatttgaggccagataat--aaaaagtcatgtccacgaggtggaacttgtattgggaagcggacaagcgtcctagaaacgaggccactccgaagaatgtcc-ttagcgaaatacttattacgccaagtcaaaccaagtctcaaagacagat-cca-------------gctaatacatttaaggtgagc----cgctcgtaaaagcggcaagcacccaattccaagcc------------aa---gactagagcacaaaacccaagtcaaggttga-tattttcatgacactcaaacaggcatgctcttcggaataccaaagagcgcaaggtgcgttcaaagattcgatgattcactgaattctgcaattcacattacttatcgcatttcgctgcgttcttcatcgatgcgagagccaagagatccgttgttgaaagtttt------attaggttataataa-gactacgtttgttacattaattgtttgttaaaaaagggcagacgatgacttggccaaagacctc--------atca--tacgtcttacagttc------acaggtgttaggatgtgatttaagcaagggccttgccgaagcgaagacaccaagcatgtttaattcactaatgatccttccgcaggtt--cacctacgga---------------------------
>Cryptococcus_phenolicus_Italy_KU745334_2014
-------------------------------------------------------------------------gtcatgtccacgaggtggaacttgtattggaaagcggacaagcgtcctagaaacgaggccactccgaagaatgtcc-ttagcgaaatacttattacgccaagtcaaaccaagtctcaaagacagat-cca-------------gctaatacatttaaggtgagc----cgctcgtaaaagcggcaagcacccaattccaagcc------------aa---gactagagcacaaaacccaagtcaaggttga-tattttcatgacactcaaacaggcatgctcttcggaataccaaagagcgcaaggtgcgttcaaagattcgatgattcactgaattctgcaattcacattacttatcgcatttcgctgcgttcttcatcgatgcgagagccaagagatccgttgttgaaagtttt------attaggttataataa-gactacgtttgttacattaattgtttgttaaaaatgggcagacgatgacttggccaaagacctc--------atca--tacgtcttacagttc------acaggtgttaggatgtga-------------------------------------------------------------------------------------------------------------
>Cryptococcus_phenolicus_USA_California_KY037851_1998
-----------------------ttaagttcagcgggtagtcctacctgatttgaggccagataat-aaaaaagtcatgtccacgaggtggaacttgtattgggaagcggacaagcgtcctagaaacgaggccactccgaagaatgtcc-ttagcgaaatacttattacgccaagtcaaaccaagtctcaaagacagat-cca-------------gctaatacatttaaggtgagc----cgctcgtaaaagcggcaagcacccaattccaagcc------------aa---gactagagcacaaaacccaagtcaaggttga-tattttcatgacactcaaacaggcatgctcttcggaataccaaagagcgcaaggtgcgttcaaagattcgatgattcactgaattctgcaattcacattacttatcgcatttcgctgcgttcttcatcgatgcgagagccaagagatccgttgttgaaagtttt------attaggttataataa-gactacgtttgttacattaattgtttgttaaaaaagggcagacgatgacttggccaaagacctc--------atca--tacgtcttacagttc------acaggtgttaggatgtgatttaagcaagggccttgccgaagcgaagacaccaagcatgtttaattcactaatgatcctt------------------------------------------------
>Cryptococcus_terreus_New_Zealand_KY102950
--------------ttgatatgcttaagttcagcgggtagtcctacctgatttgaggccagataat--aaaaagtcatgtccacgaggtggaacttgtattgggaagcggacaagcgtcctagaaacgaggcccctccgaagaatgtcc-ttagcgaaatacttattacgccaagtcaaaccaagtctcaaagacagat-cca-------------gctaatacatttaaggtgagc----cgctcgtaaaagcggcaagcacccaattccaagcc------------aa---gactagagcacaaaacccaagtcaaggttga-tattttcatgacactcaaacaggcatgctcttcggaataccaaagagcgcaaggtgcgttcaaagattcgatgattcactgaattctgcaattcacattacttatcgcatttcgctgcgttcttcatcgatgcgagagccaagagatccgttgttgaaagtttt------attaggttataataa-gactacgtttgttacattaattgtttgttaaaaatgggcagacgatgacttggccaaagacctc--------atca--tacgtcttacagttc------acaggtgttaggatgtgatttaagcaagggccttgccgaagcgaagacaccaagcatgtttaattcactaatgatccttccgcaggtt--cacctacggaaaccttg--------------------
>Cryptococcus_terreus_Russia_KY102958
-----------------------------------------------------------------------------------------------------------------------ctagaaacgaggccactccgaagaatgtcc-ttagcgaaatacttattacgccaagtcaaaccaagtctcaaagacagat-cca-------------gctaatacatttaaggtgagc----cgctcgtaaaagcggcaagcacccaattccaagcc------------aa---gactagagcacaaaacccaagtcaaggttga-tattttcatgacactcaaacaggcatgctcttcggaataccaaagagcgcaaggtgcgttcaaagattcgatgattcactgaattctgcaattcacattacttatcgcatttcgctgcgttcttcatcgatgcgagagccaagagatccgttgttgaaagtttt------attaggttataataa-gactacgtttgttacattaattgtttgttaaaaatgggcagacgatgacttggccaaagacctc--------atca--tacgtcttacagttc------acaggtgttaggatgtgatttaagcaagggccttgccgaagcgaagacaccaagcatgtttaattcactaatgatccttccgcaggtt--cacctacggaaaccttg--------------------
>Penicillium_sp._Antarctica_MZ958928_2008
-----------------------ttaagttcagcgggtatccctacctgatccgaggtcaacctga--aaaggatgatgggttg------------------------------------------------------------------tcggct----------------ggcgccggccgggcctacagagcgggtgacaaag----------ccccatacgctcgaggaccggac-----------tcggtgccgccgctgcctttcgggcctgtcccccggagaggg-ggacagggcccaacacacaagccgggcttgagggcagcaatgacgctcggacaggcatgccccccggaataccagggggcgcaatgtgcgttcaaagactcgatgattcactgaattctgcaattcacattagttatcgcatttcgctgcgttcttcatcgatgccggaaccaagagatccgttgttgaaagttttaacttatttagttttcgctca-gactgcaatcttcatacagagttcaatggtgtcttcggtgcgcgcggacccgggggcagaagccccccggcggccg--tgaggcgggcgcaccgaagcaacaaggtac--aataaac-acgggtgggaggttggac------------ccagagggccctcactcagtaatgatcctt------------------------------------------------
>Penicillium_lividum_MH170878_2016
ttccctccsggctattgatatgcttaagttcagcgggtatccctacctgatccgaggtcaacctga--aaaggatgatgggttg------------------------------------------------------------------tcggct----------------ggcgccggccgggcctacagagcgggtgacaaag----------ccccatacgctcgaggaccggac-----------tcggtgccgccgctgcctttcgggcctgtcccccggagaggg-ggacagggcccaacacacaagccgggcttgagggcagcaatgacgctcggacaggcatgccccccggaataccagggggcgcaatgtgcgttcaaagactcgatgattcactgaattytgcaattcacattagttatcgcatttcgctgcgttcttcatcgatgccggaaccaagagatccgttgttgaaagttttaacttatttagttttcgctca-gactgcaatcttcatacagagttcaatggtgtyttcggtgcgcgcggacccgggggcagaagccccccggcggccg--tgaggcgggcgcaccgaagcaacaaggtac--aataaac-acgggtgggaggttggac------------ccagagggccctcactcagtaatgatcctc-cgcaggtc--actacgcagcramscc---------------------
>Penicillium_lividum_United_Kingdom_KM189582
-----------ttattgatatgcttaagttcagcgggtatccctacctgatccgaggtcaacctga--aaaggatgatgggttg------------------------------------------------------------------tcggct----------------ggcgccggccgggcctacagagcgggtgacaaag----------ccccatacgctcgaggaccggac-----------tcggtgccgccgctgcctttcgggcctgtcccccggagaggg-ggacagggcccaacacacaagccgggcttgagggcagcaatgacgctcggacaggcatgccccccggaataccagggggcgcaatgtgcgttcaaagactcgatgattcactgaattctgcaattcacattagttatcgcatttcgctgcgttcttcatcgatgccggaaccaagagatccgttgttgaaagttttaacttatttagttttcgctca-gactgcaatcttcatacagagttcaatggtgtcttcggtgcgcgcggacccgggggcagaagccccccggcggccg--tgaggcgggcgcaccgaagcaacaaggtac--aataaac-acgggtgggaggttggac------------ccagagggccctcactcagtaatgatcctt------------------------------------------------
>Penicillium_lividum_USA_KM189794
-----------ttattgatatgcttaagttcagcgggtatccctacctgatccgaggtcaacctga--aaaggatgatgggttg------------------------------------------------------------------tcggct----------------ggcgccggccgggcctacagagcgggtgacaaag----------ccccatacgctcgaggaccggac-----------tcggtgccgccgctgcctttcgggcctgtcccccggagaggg-ggacagggcccaacacacaagccgggcttgagggcagcaatgacgctcggacaggcatgccccccggaataccagggggcgcaatgtgcgttcaaagactcgatgattcactgaattctgcaattcacattagttatcgcatttcgctgcgttcttcatcgatgccggaaccaagagatccgttgttgaaagttttaacttatttagttttcgctca-gactgcaatcttcatacagagttcaatggtgtcttcggtgcgcgcggacccgggggcagaagccccccggcggccg--tgaggcgggcgcaccgaagcaacaaggtac--aataaac-acgggtgggaggttggac------------ccagagggccctcactcagtaatgatcctt------------------------------------------------
>Penicillium_longicatenatum_South_Africa_NR_137906
-----------ttattgatatgcttaagttcagcgggtatccctacctgatccgaggtcaacctga--aaaggatgatgggttg------------------------------------------------------------------tcggct----------------agcgccggccgggcctacagagcgggtgacaaag----------ccccatacgctcgaggaccggac-----------tcggtgccgccgctgcctttcgggcccgtcccc-----gggg-ggacggagcccaacacacaagccgtgcttgagggcagcaatgacgctcggacaggcatgccccccggaataccagggggcgcaatgtgcgttcaaagactcgatgattcactgaattctgcaattcacattagttatcgcatttcgctgcgttcttcatcgatgccggaaccaagagatccgttgttgaaagttttaacttatttagtttatgctca-gactgcaatcttcagacagagttcaatggtgtcttcggtgagcgcggacccgggggcagaagccccccggcggccg--tgaggcgggctcaccgaagcaacaaggtac--aataaac-acgggtgggaggttggac------------ccagagggccctcactcagtaatgatcctt------------------------------------------------
>Penicillium_montanense__USA_Minnesota_MH865543
--------------ttgatatgcttaagttcagcgggtatccctacctgatccgaggtcaacctga--aaaggatgatgggttg------------------------------------------------------------------tcggct----------------ggcgccggccgggcctacagagcgggtgacaaag----------ccccatacgctcgaggaccggac-----------tcggtgccgccgctgcctttcgggcccgtcccc-----gggg-ggacggagcccaacacacaagccgtgcttgagggcagcaatgacgctcggacaggcatgccccccggaataccagggggcgcaatgtgcgttcaaagactcgatgattcactgaattctgcaattcacattagttatcgcatttcgctgcgttcttcatcgatgccggaaccaagagatccgttgttgaaagttttaacttatttagtttatgctca-gactgcaatcttcagacagagttcaatggtgtcttcggtgggcgcgggcccgggggcagaagccccccggcggccg--tgaggcgggctcaccgaagcaacaaggtac--aataaac-acgggtgggaggttggac------------ccagagggccctcactcagtaatgatccttccgcaggtt--cacctacggaaaccttgtta-----------------
>Penicillium_odoratum_Japan_KM189788
-----------ttattgatatgcttaagttcagcgggtatccctacctgatccgaggtcaacctga--aaaggatgatgggttg------------------------------------------------------------------tcggct----------------ggcgccggccgggcctacagagcgggtgacaaag----------ccccatacgctcgaggaccggac-----------tcggtgccgccgctgcctttcgggcctgtcccccggagaggg-ggacagggcccaacacacaagccgggcttgagggcagcaatgacgctcggacaggcatgccccccggaataccagggggcgcaatgtgcgttcaaagactcgatgattcactgaattctgcaattcacattagttatcgcatttcgctgcgttcttcatcgatgccggaaccaagagatccgttgttgaaagttttaacttatttagttttcgctca-gactgcaatcttcatacagagttcaatggtgtcttcggtgcgcgcggacccgggggcagaagccccccggcggccg--tgaggcgggcgcaccgaagcaacaaggtac--aataaac-acgggtgggaggttggac------------ccagagggccctcactcagtaatgatcctt------------------------------------------------
>Penicillium_odoratum_USA_MH865446
--------------ttgatatgcttaagttcagcgggtatccctacctgatccgaggtcaacctga--aaaggatgatgggttg------------------------------------------------------------------tcggct----------------ggcgccggccgggcctacagagcgggtgacaaag----------ccccatacgctcgaggaccggac-----------tcggtgccgccgctgcctttcgggcctgtcccccggagaggg-ggacagggcccaacacacaagccgggcttgagggcagcaatgacgctcggacaggcatgccccccggaataccagggggcgcaatgtgcgttcaaagactcgatgattcactgaattctgcaattcacattagttatcgcatttcgctgcgttcttcatcgatgccggaaccaagagatccgttgttgaaagttttaacttatttagttttcgctca-gactgcaatcttcatacagagttcaatggtgtcttcggtgcgcgcggacccgggggcagaagccccccggcggccg--tgaggcgggcgcaccgaagcaacaaggtac--aataaac-acgggtgggaggttggac------------ccagagggccctcactcagtaatgatccttccgcaggtt--cacctacggaaaccttgt-------------------
>Thelebolus_globosus_Antarctica_KC811042_2010
----------------------------------------------------------tttcactg--agaaattgggggtta-------------------------------------------------------------------ttggct---------------agtaaccacttggatctccaaagcgaga----aga----------attactacgcttgaagcctaa-------------atggcaccgccactgattttaagacctgccagt-----aaac-tggcaatgtccaattaccaagcaaagcttgagggttgtaatgacgctcgaacaggcatgccccccggaataccagagggcgcaatgtgcgttcaaagattcgatgattcactgaattctgcaattcacattacttatcgcatttcgctgcgttcttcatcgatgccagaaccaagagatccgttgttgaaagttttaact--attatatagtactca-gacaatattnaa-caagacagagttttaggtcctctggcagacactgaccagccggag--------ccggtgggcc--gaagccgggtctgccaaagcaacaaaggtataaataaacaaagggtgggaggtatacc------------ccgaagggcaacgtctcttt-atgatccttccgcagtt---cactaacggaaaga-----------------------
>Thelebolus_globosus_Antarctica_MK889371
-----ctccgcttattgatatgcttaagttcagcgggtatccctacctgatccgaggtcaacctga--aaaaattgggggtta-------------------------------------------------------------------ttggca---------------agtaaccacttggatctccaaagcgaga----aga----------attactacgcttgaagccaa--------------atggcaccgccactgattttaagacctgccag------aaac-tggcaatgtccaata-ccaagcaaagcttgagggttgtaatgacgctcgaacaggcatgccccccggaataccagagggcgcaatgtgcgttcaaagattcgatgattcactgaattctgcaattcacattacttatcgcatttcgctgcgttcttcatcgatgccagaaccaagagatccgttgttgaaagttttaact--attatatagtactca-gacaatatta---acaaacagagttttaggtcctctggcagacactgaccagccggag--------ccggtgggcc--gaagccgggtctgccaaagcaacaaaggtataaataaacaaagggtgggag-------------------------------------------------------------------------------------------------
>Thelebolus_microsporus_India_Himalayan_region_GQ483644
--ttcctccgcttattgatatgcttaagttcagcgggtatccctacctgatccgaggtcaacctga--aaaaattgggggtta-------------------------------------------------------------------ttggca---------------agtaaccacttggatctccaaagcgaga----aga----------attactacgcttgaagccaa--------------atggcaccgccactgattttaagacctgccag------aaac-tggcaatgtccaata-ccaagcaaagcttgagggttgtaatgacgctcgaacaggcatgccccccggaataccagagggcgcaatgtgcgttcaaagattcgatgattcactgaattctgcaattcacattacttatcgcatttcgctgcgttcttcatcgatgccagaaccaagagatccgttgttgaaagttttaact--attatatagtactca-gacaatatta---acaaacagagttttaggtcctctggcagacactgaccagccggag--------ccggtgggcc--gaagccgggtctgccaaagcaacaaaggtataaataaacaaagggtgggaggta-acc------------ccgaagggcaacgtccttctat--------------------------------------------------------
>Thelebolus_microsporus_Norway_Kane_Island_MG196312
---------------tgatatgcttaagttcagcgggtatccctacctgatccgaggtcaacctga--aaaaattgggggtta-------------------------------------------------------------------ttggca---------------agtaaccacttggatctccaaagcgaga----aga----------attactacgcttgaagccaa--------------atggcaccgccactgattttaagacctgccag------aaac-tggcaatgtccaata-ccaagcaaagcttgagggttgtaatgacgctcgaacaggcatgccccccggaataccagagggcgcaatgtgcgttcaaagattcgatgattcactgaattctgcaattcacattacttatcgcatttcgctgcgttcttcatcgatgccagaaccaagagatccgttgttgaaagttttaact--attatatagtactca-gacaatatta---acaaacagagttttaggtcctctggcagacactgaccagccggag--------ccggtgggcc--gaagccgggtctgccaaagcaacaaaggtataaataaacaaagggtgggaggtatacc------------ccgaagggcaacgtctctttaatgatccttccgcaggt----------------------------------------
>Thelebolus_microsporus_Svalbard_MF920425_2006
-------------------------------agcgggtatccctacctgatccgaggtcaacctga--aaaaattgggggtta-------------------------------------------------------------------ttggca---------------agtaaccacttggatctccaaagcgaga----aga----------attactacgcttgaagccaa--------------atggcaccgccactgattttaagacctgccag------aaac-tggcaatgtccaata-ccaagcaaagcttgagggttgtaatgacgctcgaacaggcatgccccccggaataccagagggcgcaatgtgcgttcaaagattcgatgattcactgaattctgcaattcacattacttatcgcatttcgctgcgttcttcatcgatgccagaaccaagagatccgttgttgaaagttttaact--attatatagtactca-gacaatatta---acaaacagagttttaggtcctctggcagacactgaccagccggag--------ccggtgggcc--gaagccgggtctgccaaagcaacaaaggtataaataaacaaagggtgggaggtatacc------------ccgaagggcaacgtctctt-----------------------------------------------------------
>Thelebolus_stercoreus_Switzerland_MH860142
-tttcctccgagttttgatatgcttaagttcagcgggtatccctacctgatccgaggtcaaccttg--aaaaattgggggtta-------------------------------------------------------------------ttggca---------------agtaaccacctggatctccaaagcgaga----aga----------attactacgcttgaagccaa--------------atggcaccgccactgattttaagacctgccag------aaac-tggcaatgtccaata-ccaagcaaagcttgagggttgtaatgacgctcgaacaggcatgccccccggaataccagagggcgcaatgtgcgttcaaagattcgatgattcactgaattctgcaattcacattacttatcgcatttcgctgcgttcttcatcgatgccagaaccaagagatccgttgttgaaagttttaact--attatatagtactca-gacaatatta---acaaacagagttttaggtcctctggcagacactgaccagccggag--------ccggtgggcc--gaagccgggtctgccaaagcaacaaaggtat-aataaacaatgggtgggaggtatacc------------ccgaagggcaacgtctctttaatgatccttccgcaggtt--cacctacggaaaccttgttacgttttttaacttcctc
>Thelebolus_stercoreus_USA_Alaska_MH860729
--------------ttgatatgcttaagttcagcgggtatccctacctgatccgaggtcaacctga--aaaaattgggggtta-------------------------------------------------------------------ttggca---------------agtaaccacctggatctccaaagcgaga----aga----------attactacgcttgaagccaa--------------atggcaccgccactgattttaagacctgccag------aaac-tggcaatgtccaata-ccaagcaaagcttgagggttgtaatgacgctcgaacaggcatgccccccggaataccagagggcgcaatgtgcgttcaaagattcgatgattcactgaattctgcaattcacattacttatcgcatttcgctgcgttcttcatcgatgccagaaccaagagatccgttgttgaaagttttaact--attatatagtactca-gacaatatta---acaaacagagttttaggtcctctggcagacactgaccagccggag--------ccggtgggcc--gaagccgggtctgccaaagcaacaaaggtat-aataaacaatgggtgggaggtatacc------------ccgaagggcaacgtctctttaatgatccttccgcaggtt--cacctacggaaaccttgttac----------------
>Thelebolus_sp._Antarctica_MZ958927_2008
-----------------------ttaagttcagcgggtatccctacctgatccgaggtcaacctga--aaaaattgggggtta-------------------------------------------------------------------ttggca---------------agtaaccacttggatctccaaagcgaga----aga----------attactacgcttgaagccaa--------------atggcaccgccactgattttaagacctgccag------aaac-tggcaatgtccaata-ccaagcaaagcttgagggttgtaatgacgctcgaacaggcatgccccccggaataccagagggcgcaatgtgcgttcaaagattcgatgattcactgaattctgcaattcacattacttatcgcatttcgctgcgttcttcatcgatgccagaaccaagagatccgttgttgaaagttttaact--attatatagtactca-gacaatatta---acaaacagagttttaggtcctctggcagacactgaccagccggag--------ccggtgggcc--gaagccgggtctgccaaagcaacaaaggtataaataaacaaagggtgggaggtatacc------------ccgaagggcaacgtctctttaatgatcctt------------------------------------------------
>Thelebolus_ellipsoideus_MH862950_2017
---tcctccgcttattgatatgcttaagttcagcgggtatccctacctgatccgaggtcaacctga--aaaaattgggggtta-------------------------------------------------------------------ttggca---------------agtaaccacctggatctccaaagcgaga----aga----------attactacgcttgaagccaa--------------atggcaccgccactgattttaagacctgccag------aaac-tggcaatgtccaata-ccaagcaaagcttgagggttgtaatgacgctcgaacaggcatgccccccggaataccagagggcgcaatgtgcgttcaaagattcgatgattcactgaattctgcaattcacattacttatcgcatttcgctgcgttcttcatcgatgccagaaccaagagatccgttgttgaaagttttaact--attatatagtactca-gacaatatta---acaaacagagttttaggtcctctggcagacactgaccagccggag--------ccggtggaccgtgaagccgggtctgccaaagcaacaaaggtat-aataaacaatgggtgggaggtatacc------------ccgaagggcaacgtctctttaatgatccttccgcaggtt--cacctacggaaaccttgttacg---------------
